# Supplementary material for: The brain hierarchically represents the past and future during multistep anticipation
Source: Nat Commun. 2024 Oct 22;15:9094. doi: 10.1038/s41467-024-53293-3 (PMC11496687; doi:10.1038/s41467-024-53293-3)
Supplement: Supplementary file 4 — Source Data [file 41467_2024_53293_MOESM4_ESM.zip]

Archive with 17 entries (14 files):
- source_data/
- source_data/.DS_Store
- __MACOSX/
- __MACOSX/source_data/
- __MACOSX/source_data/._.DS_Store
- source_data/figure2.csv
- __MACOSX/source_data/._figure2.csv
- source_data/figure4.csv
- __MACOSX/source_data/._figure4.csv
- source_data/figure5.csv
- __MACOSX/source_data/._figure5.csv
- source_data/figure6.csv
- __MACOSX/source_data/._figure6.csv
- source_data/figure7.csv
- __MACOSX/source_data/._figure7.csv
- source_data/gender_selfreport.csv
- __MACOSX/source_data/._gender_selfreport.csv
