# Supplementary material for: The brain hierarchically represents the past and future during multistep anticipation
Source: Nat Commun. 2024 Oct 22;15:9094. doi: 10.1038/s41467-024-53293-3 (PMC11496687; doi:10.1038/s41467-024-53293-3)
Supplement: Supplementary file 4 — Source Data [file 41467_2024_53293_MOESM4_ESM.zip › source_data/figure2.csv]

participant	cor_distance	avgAcc	avgRT
1	1	0.9375	1.496887735
1	2	1	1.751210456
1	3	1	2.046584158
1	4	0.9375	2.205496499
2	1	0.75	1.942844499
2	2	0.8125	2.043149205
2	3	0.75	1.943517317
2	4	0.875	1.896833057
3	1	0.8125	1.312454071
3	2	0.75	1.810456627
3	3	0.8125	1.829255859
3	4	0.9375	1.960912041
4	1	1	1.343041165
4	2	0.875	1.49468078
4	3	0.8125	1.920610119
4	4	0.9375	1.662361829
5	1	1	1.689974774
5	2	0.875	1.944379196
5	3	0.75	2.150971587
5	4	0.9375	2.261810539
6	1	1	1.579096739
6	2	0.9375	1.704526436
6	3	0.875	1.840191393
6	4	0.8125	1.975661123
7	1	0.875	1.347365084
7	2	0.875	1.446738244
7	3	0.875	1.783310712
7	4	0.8125	1.826873388
8	1	1	1.04874051
8	2	1	1.451446536
8	3	1	1.616272818
8	4	0.875	1.613296124
9	1	0.9375	1.42674304
9	2	0.8125	1.98236918
9	3	0.875	1.976182786
9	4	0.875	2.078740755
10	1	0.75	1.733965016
10	2	0.9375	1.984776814
10	3	0.875	1.939653804
10	4	0.8125	2.044941105
11	1	0.8125	1.867908678
11	2	0.75	2.053989251
11	3	0.8125	2.10781017
11	4	0.8125	2.032157426
12	1	0.8125	1.213449106
12	2	0.875	1.552828255
12	3	0.75	1.686415024
12	4	0.875	1.863099011
14	1	0.8125	1.21500248
14	2	0.875	1.535965369
14	3	0.9375	1.358091774
14	4	0.9375	1.618883483
15	1	0.9375	1.728902
15	2	0.875	1.771991487
15	3	0.9375	1.914582959
15	4	0.75	2.050797181
16	1	0.8125	1.574408977
16	2	0.8125	1.545637033
16	3	0.875	1.602981703
16	4	0.9375	1.786911029
17	1	0.8125	1.418732007
17	2	1	1.572732242
17	3	0.8125	1.759384705
17	4	1	1.92028309
18	1	1	1.649950277
18	2	0.9375	1.841580601
18	3	0.8125	2.230197116
18	4	0.6875	2.176777225
20	1	1	1.51556259
20	2	0.9375	1.656224888
20	3	0.9375	1.836747786
20	4	0.8125	1.864144009
21	1	1	1.515524367
21	2	0.9375	1.559632394
21	3	0.9375	1.412383813
21	4	0.9375	1.609002924
22	1	0.8125	1.528943856
22	2	0.875	1.606616618
22	3	0.75	1.881130076
22	4	1	2.066543262
23	1	0.9375	1.437253373
23	2	0.9375	1.563119184
23	3	1	1.541559522
23	4	1	1.619175185
24	1	0.9375	1.521664369
24	2	0.9375	1.781838801
24	3	1	1.745723926
24	4	0.8125	1.974274077
25	1	1	1.225939002
25	2	0.9375	1.73841505
25	3	0.9375	1.854813486
25	4	0.875	1.657383252
26	1	0.75	1.321408595
26	2	0.75	1.209953375
26	3	0.75	1.554041374
26	4	0.75	1.673559031
27	1	0.8125	1.803690632
27	2	0.9375	2.161971979
27	3	0.5625	2.000556261
27	4	0.375	2.155809886
29	1	1	1.295364245
29	2	0.9375	1.444679239
29	3	0.9375	1.647032361
29	4	1	1.673349758
30	1	0.625	2.123503102
30	2	0.1875	2.348327893
30	3	0.9375	1.453630919
30	4	0.8125	1.938373886
31	1	0.6875	1.48758649
31	2	0.9375	1.673605592
31	3	0.9375	1.618265468
31	4	0.9375	1.719705428
32	1	1	1.321632112
32	2	0.9375	1.465847354
32	3	0.875	1.634915819
32	4	0.8125	1.767647171
33	1	0.9375	1.632451602
33	2	0.875	1.933433667
33	3	1	1.835050983
33	4	0.8125	1.910713336
34	1	0.875	1.618820302
34	2	0.75	1.884203521
34	3	0.875	1.954835505
34	4	0.5	2.153339101
35	1	0.875	1.502815268
35	2	1	1.736298548
35	3	0.9375	1.883774414
35	4	0.8125	1.99839972
