# Supplementary material for: The brain hierarchically represents the past and future during multistep anticipation
Source: Nat Commun. 2024 Oct 22;15:9094. doi: 10.1038/s41467-024-53293-3 (PMC11496687; doi:10.1038/s41467-024-53293-3)
Supplement: Supplementary file 4 — Source Data [file 41467_2024_53293_MOESM4_ESM.zip › source_data/figure4.csv]

stespFromCue	hippPatternSim	hippSEM	visPatternSim	visSEM
-4	-0.00473887	0.004847386	-0.01107491	0.005297683
-3	0.00298936	0.004674957	-0.0109334	0.004900626
-2	-0.00022473	0.004672453	-0.00768439	0.004850905
-1	0.00393559	0.005307833	-0.00486498	0.004705684
0	0.00722259	0.005574596	0.09075183	0.004691917
1	0.00296359	0.005164583	-0.00988303	0.005049748
2	-0.0040871	0.003982394	-0.00231027	0.004512379
3	-0.00711217	0.005237885	-0.01209375	0.004215895
4	-0.00473887	0.004847386	-0.01107491	0.00529768
