# Supplementary material for: The brain hierarchically represents the past and future during multistep anticipation
Source: Nat Commun. 2024 Oct 22;15:9094. doi: 10.1038/s41467-024-53293-3 (PMC11496687; doi:10.1038/s41467-024-53293-3)
Supplement: Supplementary file 4 — Source Data [file 41467_2024_53293_MOESM4_ESM.zip › source_data/figure5.csv]

vis_patternSim	sem_patternSim	hipp_patternSim	hipp_sem	stepsfromCue
-0.01107491	0.005297683	-0.00623806	0.004847386	-4
-0.00486498	0.004900626	0.00303763	0.004674957	-3
-0.00231027	0.004850905	-0.00555283	0.004672453	-2
-0.0109334	0.004705684	0.00054192	0.005307833	-1
0.09075183	0.004691917	0.00620201	0.005574596	0
-0.01209375	0.005049748	-0.00772322	0.005164583	1
-0.00768439	0.004512379	-0.00206067	0.003982394	2
-0.00988303	0.004215895	0.00511685	0.005237885	3
-0.01107491	0.00529768	-0.00623806	0.004847386	4
