# Supplementary material for: The brain hierarchically represents the past and future during multistep anticipation
Source: Nat Commun. 2024 Oct 22;15:9094. doi: 10.1038/s41467-024-53293-3 (PMC11496687; doi:10.1038/s41467-024-53293-3)
Supplement: Supplementary file 4 — Source Data [file 41467_2024_53293_MOESM4_ESM.zip › source_data/figure6.csv]

participant	beta	hipp_asymptote	vis_asymptote
1	0.233548777	-0.008764877	-0.01071
2	-0.017198396	0.030118194	-0.02064
3	0.182879978	0.006402417	-0.01802
4	0.139506107	0.003526928	-0.00055
5	0.189197005	0.001360663	-0.00832
6	0.141091784	-0.011659915	-0.00842
7	0.189540611	-0.017364753	0.008626
8	0.189873292	-0.008174206	-0.01186
9	0.193571531	-0.001614918	0.001796
10	0.094430479	0.006694935	-0.0001
11	0.088208675	-0.018671621	-0.0039
12	0.210959038	-0.022514587	-0.00208
14	0.102667832	-0.025377811	0.005284
15	0.130047338	-0.00519578	-0.01471
16	0.071500576	0.041883496	-0.00944
17	0.143850146	-0.014290367	-0.00771
18	0.2117154	-0.00908474	-0.01001
20	0.136036836	0.001573757	-0.01611
21	0.01271463	-0.00801526	0.001447
22	0.15607673	-0.088595932	-0.00931
23	0.027513581	0.007831687	-0.00911
24	0.127153801	-0.008058218	-0.00756
25	0.148180914	-0.026449402	-0.00045
26	0.159142649	-0.00786054	-0.01864
27	0.06058178	0.002330088	-0.00272
29	0.133198751	-0.026443122	-0.00584
30	0.000823347	-0.007347864	-0.01084
31	0.047761654	-0.050314055	0.001555
32	0.135657756	0.000957339	-0.00694
33	0.064989555	0.010088354	0.000384
34	0.17640395	-0.055174913	-0.01451
35	0.166937931	-0.076169211	-0.00012
