# Supplementary material for: The brain hierarchically represents the past and future during multistep anticipation
Source: Nat Commun. 2024 Oct 22;15:9094. doi: 10.1038/s41467-024-53293-3 (PMC11496687; doi:10.1038/s41467-024-53293-3)
Supplement: Supplementary file 4 — Source Data [file 41467_2024_53293_MOESM4_ESM.zip › source_data/figure7.csv]

ppa_amp	ppa_sigma	ppa_asymptote	rsc_amp	rsc_sigma	rsc_asymptote
0.057682073	1.80460081	-0.011548362	0.036358844	2.220646996	-0.011345309
0.036333416	2.264193215	-0.007653557	0.030284687	2.404046279	-0.009042223
0.009673951	2.805698907	-0.001119001	0.022375014	2.736648178	-0.007270451
