# Supplementary material for: The brain hierarchically represents the past and future during multistep anticipation
Source: Nat Commun. 2024 Oct 22;15:9094. doi: 10.1038/s41467-024-53293-3 (PMC11496687; doi:10.1038/s41467-024-53293-3)
Supplement: Supplementary file 4 — Source Data [file 41467_2024_53293_MOESM4_ESM.zip › source_data/gender_selfreport.csv]

p#	gender
1	f
2	f
3	f
4	f
5	f
6	m
7	f
8	f
9	m
10	f
11	m
12	f
14	f
15	f
16	m
17	m
18	f
20	f
21	m
22	f
23	m
24	f
25	m
26	m
27	f
29	m
30	f
31	f
32	f
33	m
34	f
35	f
